# Supplementary material for: Circ_0000006 and circ_0000160 regulate hsa-let-7e-5p/UBQLN4 axis in aortic dissection progression
Source: PLoS One. 2024 May 31;19(5):e0304668. doi: 10.1371/journal.pone.0304668 (PMC11142605; doi:10.1371/journal.pone.0304668)
Supplement: S1 Data — (XLSX) [file pone.0304668.s001.xlsx]

## Sheet: Sheet1
Figure1F
	AD			AA
hsa_circ_0000006	1.04654	1.23541	1.10465	0.155845	0.201265	0.169684
hsa_circ_0000160	1.02126	1.10126	0.942255	0.2344	0.254427	0.321015
hsa-let-7e-5p	1.20126	1.10417	1.01558	3.14654	2.98426	3.65114
UBQLN4	1.20443	1.10569	0.989544	0.469452	0.521026	0.493444
Figure2A
Control	PDGF	PDGF+KD-NC	PDGF+circ_0000160 KD
0.951519	3.51216	3.54154	1.51215
0.946516	3.43159	3.4312	1.43216
1.06982	3.46912	3.50251	1.68915
Control	PDGF	PDGF+KD-NC	PDGF+circ_0000006 KD
1.06151	3.02151	3.10619	1.65215
0.951515	2.92151	2.91169	1.46002
1.12154	3.23484	3.31517	1.46545
Figure2B
	Control			PDGF			PDGF+KD-NC			PDGF+circ_0000006 KD
SM22α	2.44718	2.33345	2.6287	1.53968	1.69634	1.63027	1.68975	1.54269	1.60701	2.08862	2.63432	2.10311
α-SMA	1.44718	1.33345	1.6287	0.539676	0.696342	0.830273	0.689749	0.689	0.750701	1.08862	1.53432	1.40311
MYH11	1.86801	2.31698	2.035	1.514	1.47935	1.53461	1.47002	1.40688	1.42652	1.98638	2.18861	1.82175
	Control			PDGF			PDGF+KD-NC			PDGF+circ_0000160 KD
SM22α	2.34718	2.32245	2.48882	1.23697	1.11134	1.32227	1.28975	1.14268	1.1207	2.08862	2.43432	2.10311
α-SMA	1.14718	1.01334	1.1287	0.539676	0.496342	0.293027	0.389749	0.389	0.450701	1.08862	1.00343	1.00311
MYH11	2.46867	1.26978	2.035	0.337002	0.360688	0.326517	0.313998	0.57935	0.4	0.986383	1.69886	1.82175
Figure2C
		Control			PDGF			PDGF+KD-NC			PDGF+circ_0000160 KD
0h		0.200533	0.20255	0.2022	0.214833	0.206633	0.212333	0.208133	0.210933	0.204933	0.201133	0.204533	0.203933
24h		0.276733	0.308833	0.324733	0.696033	0.678533	1.07637	0.722733	0.687733	0.686733	0.504233	0.549633	0.547433
48h		0.492133	0.491233	0.513933	1.15013	1.21013	1.12133	1.03173	1.14603	1.07843	0.798233	0.930433	0.868933
72h		0.660633	0.742533	0.618933	1.45723	1.50373	1.55233	1.53533	1.65713	1.51483	1.13393	1.16913	1.18023
		Control			PDGF			PDGF+KD-NC			PDGF+circ_0000006 KD
0h		0.195967	0.21255	0.2088	0.203367	0.213567	0.203267	0.205867	0.209367	0.197867	0.205167	0.197167	0.209867
24h		0.315167	0.297867	0.301167	0.629667	0.672767	1.07153	0.611467	0.701267	0.715667	0.536767	0.625967	0.551067
48h		0.432167	0.458167	0.518967	1.26627	1.07117	1.20177	1.20547	1.07807	1.03467	0.923167	0.830167	0.963167
72h		0.737067	0.663567	0.773367	1.64117	1.49087	1.50077	1.56947	1.39487	1.45147	1.08177	1.06737	1.01447
Figure3A
NC mimics + circ_0000160-3UTR-wt	hsa-let-7e-5p + circ_0000160-3UTR-wt	NC mimics + circ_0000160-3UTR-mu	hsa-let-7e-5p + circ_0000160-3UTR-mu
0.994663	0.329185	1.01528	1.0028
0.987422	0.346357	0.9848	1.02241
1.01791	0.368409	0.999915	1.03289
NC mimics + circ_0000006-3UTR-wt	hsa-let-7e-5p + circ_0000006-3UTR-wt	NC mimics + circ_0000006-3UTR-mu	hsa-let-7e-5p + circ_0000006-3UTR-mu
1.02529	0.365771	1.00043	1.04162
0.992069	0.34749	0.969638	1.04089
0.982645	0.333711	1.02993	1.00104
Figure3B
Control	PDGF	PDGF+KD-NC	PDGF+circ_0000006 KD
1.05151	0.315494	0.32151	0.861251
0.98415	0.321945	0.31648	0.795165
1.13549	0.295416	0.294469	0.813646
Control	PDGF	PDGF+KD-NC	PDGF+circ_0000160 KD
0.951564	0.321454	0.304649	0.761585
0.979455	0.294546	0.269415	0.710654
1.13595	0.321554	0.297561	0.731642
Figure3C
Inh-NC	Inhibitor
0.984154	0.239486
1.16504	0.294845
0.918254	0.305417
Figure3D
	Control			PDGF			PDGF+KD-NC+Inh-NC			PDGF+circ_0000006 KD+Inh-NC			PDGF+circ_0000006 KD+Inhibitor
α-SMA	1.20125	1.02001	0.92136	0.512652	0.49815	0.521002	0.431586	0.43521	0.531002	0.968145	0.895123	0.932115	0.239456	0.321016	0.210556
SM22α	1.20125	1.10325	1.10526	0.35015	0.343211	0.298153	0.298123	0.310155	0.343212	0.974213	0.981424	0.895112	0.236916	0.165456	0.391531
MYH11	1.10156	0.941231	1.20021	0.12366	0.235123	0.241362	0.26512	0.104553	0.212156	0.891	1.1015	1.20185	0.136152	0.200154	0.21545
	Control			PDGF			PDGF+KD-NC+Inh-NC			PDGF+circ_0000160 KD+Inh-NC			PDGF+circ_0000160 KD+Inhibitor
α-SMA	1.02123	0.945412	1.10516	0.394153	0.43125	0.422121	0.4311	0.420021	0.394556	0.9412	0.892113	0.964112	0.261231	0.213245	0.238123
SM22α	1.20156	0.984531	1.05415	0.235456	0.312024	0.352512	0.295416	0.213502	0.26402	0.954123	1.10055	1.20182	0.321525	0.285121	0.241015
MYH11	1.20155	1.10546	0.97123	0.102156	0.16151	0.123612	0.091542	0.1612	0.132102	1.14202	1.10121	0.981513	0.100215	0.132012	0.0971215
Figure3E
		Control			PDGF			PDGF+KD-NC+Inh-NC			PDGF+circ_0000160 KD+Inh-NC			PDGF+circ_0000160 KD+Inhibitor
0h		0.1979	0.208	0.1824	0.1922	0.1958	0.2022	0.2056	0.2165	0.2144	0.215	0.2056	0.1893	0.1945	0.2071	0.1932
24h		0.2413	0.2575	0.26	0.5415	0.5341	0.4873	0.4776	0.5146	0.5672	0.3425	0.3256	0.3223	0.4066	0.3982	0.3975
48h		0.4232	0.3988	0.3799	0.9795	0.9495	1.1229	0.8911	0.9423	0.9783	0.4927	0.5077	0.5061	0.6516	0.7482	0.647
72h		0.5817	0.4875	0.4959	1.3092	1.2666	1.2623	1.1232	1.1801	1.0993	0.6348	0.6	0.6863	1.0114	0.991	1.0161
		Control			PDGF			PDGF+KD-NC+Inh-NC			PDGF+circ_0000006 KD+Inh-NC			PDGF+circ_0000006 KD+Inhibitor
0h		0.1824	0.2084	0.2104	0.2087	0.1953	0.1831	0.1869	0.194	0.1985	0.1882	0.2086	0.1966	0.1807	0.1919	0.2091
24h		0.2377	0.2428	0.254	0.4865	0.4798	0.5034	0.4984	0.5015	0.4895	0.3163	0.3477	0.3254	0.3854	0.3902	0.3981
48h		0.4166	0.3967	0.365	1.0964	0.9924	0.9922	0.9584	0.8967	1.0469	0.5077	0.4915	0.4749	0.606	0.7786	0.6093
72h		0.5341	0.5432	0.5783	1.2193	1.2431	1.3127	1.2045	1.0645	1.3014	0.6452	0.6656	0.6037	0.8465	0.8762	0.7983
Figure4A
Control	PDGF	PDGF+miR-NC	PDGF+hsa-let-7e-5p mimic
0.984155	0.235126	0.297123	0.897424
1.20149	0.310445	0.320147	0.942146
1.15004	0.34015	0.31774	0.971257
Figure4B
	Control			PDGF			PDGF+miR-NC			PDGF+hsa-let-7e-5p mimic
α-SMA	1.20121	1.10452	1.01142	0.210588	0.126844	0.203146	0.139544	0.203155	0.186515	1.10468	0.987644	0.941687
SM22α	1.1502	1.20416	0.915615	0.131516	0.218513	0.31004	0.3241	0.221516	0.191216	1.01513	0.811258	0.915132
MYH11	1.21022	1.05456	1.16516	0.235156	0.24654	0.210489	0.201255	0.291513	0.24641	0.87458	0.761458	0.742684
Figure4C
		Control			PDGF			PDGF+miR-NC			PDGF+hsa-let-7e-5p mimic
0h		0.2036	0.2161	0.2165	0.2104	0.2148	0.2168	0.2107	0.2005	0.2139	0.2147	0.2054	0.1998
24h		0.2485	0.2697	0.2314	0.4338	0.4322	0.4265	0.4409	0.4354	0.4282	0.3392	0.3272	0.3495
48h		0.454	0.3971	0.4651	1.1243	1.0138	1.0383	1.1384	0.9502	1.0193	0.5979	0.7319	0.634
72h		0.5399	0.6252	0.6436	1.2008	1.1892	1.3698	1.3205	1.01044	1.3471	0.8327	0.7146	0.8116
Figure5A
NC mimics +UBQLN4-3UTR-wt	hsa-let-7e-5p + UBQLN4-3UTR-wt	NC mimics + UBQLN4-3UTR-mu	hsa-let-7e-5p + UBQLN4-3UTR-mu
1.0185	0.362841	0.970253	1.02254
0.968483	0.340912	1.00053	1.05583
1.01301	0.311756	1.02922	1.00492
Figure5B
Control	PDGF	PDGF+miR-NC	PDGF+hsa-let-7e-5p mimic
0.984425	2.1545	2.16985	0.795111
1.10156	2.32159	1.98654	0.821455
1.20159	1.9426	2.01597	0.753145
Figure5C
	Control			PDGF			PDGF+miR-NC			PDGF+hsa-let-7e-5p mimic
UBQLN4	1.0215	1.20056	0.945616	3.15413	4.52154	3.86221	3.42127	4.51121	4.32615	0.546152	0.423216	0.294517
Figure5D
OE NC	UBQLN4 OE
1.01254	2.8944
1.25641	2.56984
1.10184	3.01544
Figure5E
	Control			PDGF			PDGF+mimic			PDGF+mimic+OE NC			PDGF+mimic+UBQLN4 OE
α-SMA	1.20212	0.912332	1.10216	0.111545	0.091512	0.135123	1.01513	0.981302	0.91242	0.9123	1.10516	0.912154	0.211232	0.10156	0.164015
SM22α	0.94132	1.21016	1.10515	0.26541	0.20154	0.21645	0.895156	1.10015	0.910211	1.10216	0.912312	1.21016	0.23611	0.20155	0.189521
MYH11	1.10156	1.05456	0.981541	0.235414	0.21455	0.24611	0.895154	1.10152	1.15101	1.10155	0.912315	0.989232	0.289445	0.268414	0.320115
Figure5F
		Control			PDGF			PDGF+mimic			PDGF+mimic+OE NC			PDGF+mimic+UBQLN4 OE
0h		0.2033	0.218	0.1965	0.1941	0.1891	0.1919	0.2122	0.2132	0.2115	0.1976	0.2059	0.1928	0.2043	0.1976	0.2143
24h		0.2435	0.2396	0.242548	0.4171	0.4324	0.4287	0.2734	0.267841	0.28954	0.2746	0.286214	0.2727	0.4163	0.4052	0.3719
48h		0.4184	0.4003	0.3815	1.0065	1.0277	1.027	0.6536	0.6174	0.8256	0.61814	0.71055	0.6319	0.896544	0.9798	0.925
72h		0.5461	0.5479	0.5358	1.2955	1.3176	1.1857	0.958	0.8471	0.935	0.8472	0.9704	0.8423	1.1566	1.2784	1.1844
Figure6A
	Control			Model			Model+sh-NC			Model+sh-circ_0000006			model+sh-circ_0000160
SBP	97.8	96.4	102.5	150.6	152.6	147.5	149.6	151.6	150.6	129.6	120.6	123.6	123.69	116.4	134.1
DBP	70.3	68.94	72.6	104.6	108.6	112.5	104.6	103.6	113.5	86.9	84.3	80.6	89.5	86.6	94.1
Figure6D
	Control			Model			Model+sh-NC			Model+sh-circ_0000006			model+sh-circ_0000160
hsa-let-7e-5p	1.02515	1.04181	1.21015	0.401255	0.39955	0.5018	0.436412	0.40128	0.342158	0.84235	0.892412	0.76911	0.914566	0.923654	0.943114
circ_0000006	1.2541	1.02357	1.01489	3.59744	2.98455	3.10158	3.41258	2.89984	3.23984	1.56984	1.73211	1.64532	3.54126	2.79855	3.31018
UBQLN4	1.02554	0.986544	1.10597	2.4695	2.35941	2.5431	2.40158	2.38422	2.50155	1.4351	1.3915	1.50154	1.58122	1.46985	1.53211
circ_0000160	0.98754	1.0045	1.10588	3.23644	3.66512	2.9842	3.56412	3.10158	2.98428	3.56542	3.25674	3.14766	1.42688	1.50188	1.48314
Figure6E
	Control			Model			Model+sh-NC			Model+sh-circ_0000006			model+sh-circ_0000160
UBQLN4	1.00212	1.20102	0.980231	4.21215	4.61213	3.91561	4.31232	3.89156	3.7915	1.10215	0.981232	1.10516	0.912201	1.10486	1.20157
SM22α	1.10156	1.10153	1.20416	0.215612	0.29612	0.159245	0.212152	0.214165	0.268502	0.94531	1.10156	1.52015	0.91132	1.20485	1.14505
α-SMA	0.912515	1.10261	1.05442	0.261565	0.211041	0.310151	0.230144	0.239544	0.171564	1.00516	1.22123	1.10215	0.891213	1.20155	1.10812
MYH11	1.25002	1.10116	0.981254	0.321156	0.259591	0.210185	0.269186	0.214816	0.346156	1.26652	1.32102	0.94154	1.32106	1.10216	1.10145
